# Supplementary material for: Blurring of High-Resolution Data Shows that the Effect of Intrinsic Nucleosome Occupancy on Transcription Factor Binding is Mostly Regional, Not Local
Source: PLoS Comput Biol. 2010 Jan 22;6(1):e1000649. doi: 10.1371/journal.pcbi.1000649 (PMC2799660; doi:10.1371/journal.pcbi.1000649)
Supplement: Table S1 — Tab-delimited ChIP-qPCR data used in Figure 3. (0.01 MB TXT) [file pcbi.1000649.s001.txt]

TF	Microarray feature (Harbison et al)	Sequence with 15 bp flanking	Co-ordinates of 1000 bp region surrounding sequence	Primers	Average fold qPCR fold enrichment	SE
BAS1	IYAL044C	AAGAGTTAGCGAAAGTGACTCCGCCGCTGAATGACT	chrI:58058..59057	BAS1-819	3.83	0.62
BAS1	IYCL030C	TTAACTAATTTACCGGAGTCACTATTAGAGTCAGTT	chrIII:68074..69073	BAS1-821	3.46	0.79
BAS1	IYER061C	GAGCAGATTCCCCCATGACTCACTTAATGATCTTCC	chrV:279059..280058	BAS1-827	2.76	0.5
BAS1	IYER091C	CTGCCATGACTGCGATGACTCTAGCGAAAAATATTG	chrV:342015..343014	BAS1-829	4.02	0.66
BAS1	IYER091C	CCACATTTTTTCACCTGACTCCGGTCCTGACGTACG	chrV:342120..343119	BAS1-831	0.61	0.07
BAS1	IYGL186C	CTTACACGCAAGTACGAGTCATACACCTACGGGCAC	chrVII:152498..153497	BAS1-833	0.66	0.08
BAS1	IYGL186C	TTCCAGCTTTCGTTTTGACTCATTGTGCAATCTTCG	chrVII:153106..154105	BAS1-835	0.6	0.05
BAS1	IYGR061C	CGGGTCAGCAGGAAAGAGTCAGGAACGGTTGAAGGA	chrVII:615743..616742	BAS1-837	0.67	0.07
BAS1	IYGR203W	ATCATATATTTGCCATGACTCCTCCCAGTGACAATT	chrVII:905229..906228	BAS1-839	0.36	0.03
BAS1	IYIL003W	TCGTCGTCAATAATATGACTCGTGATACACCCGAAG	chrIX:349802..350801	BAS1-841	0.78	0.09
BAS1	IYKL218C-1	CCTATTATGGCGTACGAGTCAAAGTTAAACGCTATT	chrXI:20376..21375	BAS1-843	1.16	0.14
BAS1	IYKL218C-2	TAGATTCGTAAAGAATGACTCGCAACGACTCCAATG	chrXI:21007..22006	BAS1-845	0.86	0.13
BAS1	IYKR079C	ACTATTATGATATATTGACTCAGTAGAAAAGGAAAA	chrXI:589366..590365	BAS1-849	11.41	1.46
BAS1	IYKR079C	ACTCAAAAGACTAGCGAGTCAATGGGGTTCCGCTAT	chrXI:589723..590722	BAS1-851	7.67	0.93
BAS1	IYKR079C	ACAAGCTAACGGCGATGACTCTGTGAACGGTATCAT	chrXI:589806..590805	BAS1-853	1.68	0.37
BAS1	IYKR079C	CGACTCTTTTTGGCGGAGTCAGCCCGAATCAACACA	chrXI:589742..589777	BAS1-847	1.24	0.2
BAS1	IYLR058C	GTCATTTCTCACCAGGAGTCATGTTTCGTGTGTGAA	chrXII:259177..260176	BAS1-857	37.38	8.92
BAS1	IYLR058C	GAAACCCAAGAGATAGAGTCAAACCTTTATGGTCAA	chrXII:259127..260126	BAS1-855	6.96	1.4
BAS1	IYLR058C	GGTAGATGAAGATGGTGACTCCGGCTGTTCAGATCC	chrXII:259290..260289	BAS1-859	5.05	0.85
BAS1	IYLR350W	TACCGCTTGTCTAAATGACTCAATGACTTCGGGATC	chrXII:829060..830059	BAS1-861	0.72	0.08
BAS1	IYMR120C	AACAAGTTATGAGAGGAGTCAATTCATTTCTGGGCA	chrXIII:508954..509953	BAS1-865	1.58	0.21
BAS1	IYMR120C	GATCAGATAAAATAGTGACTCTAGCATGGTTCTTAG	chrXIII:508353..509352	BAS1-863	0.94	0.17
BAS1	IYMR188C	GACTCCTCCTTTTCGGAGTCATGACTCTCAGAGGAG	chrXIII:636745..637744	BAS1-871	8.97	1.61
BAS1	IYMR190C	CTTTCCTCTAGCCAATGACTCCAAGCTGGCTGATAA	chrXIII:644838..645837	BAS1-875	11.34	2.74
BAS1	IYMR243C	CTTTACCGGTGATCATGACTCTATTAGTTTCCTGGT	chrXIII:755668..756667	BAS1-877	19.03	11.32
BAS1	IYMR243C	AGCAAAAACAAAAAGGAGTCACCGTTTATGACTTCC	chrXIII:756005..757004	BAS1-879	2.83	0.59
BAS1	IYMR300C	ATTTTCGGTCAGGAAGAGTCAATACATCGGGTCATT	chrXIII:866945..867944	BAS1-881	1.46	0.16
BAS1	IYOR128C	ATAAAAGGTCAGCAAGAGTCAATCACTTAGTATTAC	chrXV:565843..566842	BAS1-883	1.45	0.18
DIG1	IYAR047C-1	ACCTAAACGCCAGTTTGTTTCACGTAATTGGTAACGA	chrI:201946..202945	DIG1-569	8.16	2.44
DIG1	IYBL017C	CTTGAGTTTTAGATCTGTTTCACCCTGGAACTCAAAA	chrII:191695..192694	DIG1-573	14.09	4.37
DIG1	IYBL017C	TTCAACTTTTTCCCATGTTTCACCATCGTCAAAGCTT	chrII:190895..191894	DIG1-571	1.13	0.1
DIG1	IYBR082C-1	ATTCGGGAATGTGCGTGTTTCAGATTGCGTTTGCTTA	chrII:408276..409275	DIG1-577	19.69	5.67
DIG1	IYBR082C-1	TTTTATAAATGTTTATGAAACAGGAGATTCTTCGACT	chrII:408572..409571	DIG1-579	15.52	5.04
DIG1	IYBR082C-1	TTTATCGGCGCAAGGTGTTTCAGATGAGCCATTTTGC	chrII:408157..409156	DIG1-575	14.51	2.44
DIG1	IYCL028W	ATTTTGGTGCGATGATGAAACAAACATGAAACGTCTG	chrIII:71119..72118	DIG1-583	20.89	5.83
DIG1	IYCL056C	GTCGCTCTGTAGTCTTGTTTCACACTTCGTCATTTCC	chrIII:27287..28286	DIG1-581	2.5	0.18
DIG1	IYCR088W	AACATAAAACAACACTGAAACAAACTTATTGCACTCC	chrIII:266580..267579	DIG1-587	5.65	0.63
DIG1	IYCR088W	TGCCTTGTCCTTCTTTGTTTCAAGCGTTTATATGACT	chrIII:266485..267484	DIG1-585	2.75	0.28
DIG1	IYDL128W	AGTGAGAATGCCAGCTGAAACACATTCTTGTTACATC	chrIV:233910..234909	DIG1-589	16.8	2.76
DIG1	IYER133W	AAAACTTTCACGGATTGTTTCAATTGTTTACCAATTG	chrV:432978..433977	DIG1-593	3.33	0.33
DIG1	IYERCDELTA24	ACTGGTGACACAATTTGTTTCATTTTTTAATATCTCA	chrV:498314..499313	DIG1-595	9.89	3.6
DIG1	IYERCDELTA24	AATGAATGTAAGAAGTGAAACAGTGCCTCGAAACAGT	chrV:498757..499756	DIG1-597	2.04	0.33
DIG1	IYGR013W	TTTCGCTTGGGGACCTGAAACAGAAGGGCCTTGGCGC	chrVII:515921..516920	DIG1-599	7.19	1.05
DIG1	IYGR013W	GGGAAAGGCTCGCTCTGAAACAGGCGAAGACACGAAA	chrVII:515969..516968	DIG1-601	6.79	1.26
DIG1	IYHR083W	TCTCAATAGAAAAAGTGAAACAGATAAAAATTGTTTT	chrVIII:273286..274285	DIG1-607	177.52	92.43
DIG1	IYHR083W	GAGTGTTGCATAATTTGAAACACAGCATTTCTTTTCG	chrVIII:273205..274204	DIG1-603	81.67	34.09
DIG1	IYHR083W	GAGCTCGTTTCAAAATGAAACAAACGCCGTTGTCCGT	chrVIII:273244..274243	DIG1-605	25.57	8.82
DIG1	IYIL037C	GTTTTATTACTGGGCTGAAACATTTTTAAAACATTTT	chrIX:284637..285636	DIG1-609	4.93	1.37
DIG1	IYKL033W	CGAGTGTTTCTGACATGTTTCAAACATATTTTATGTG	chrXI:378733..379732	DIG1-613	3.91	0.89
DIG1	IYKL033W-A	CTATCGCGAGTTTATTGAAACAGCCAGCTCTCGGCGA	chrXI:374813..375812	DIG1-611	2.08	0.31
DIG1	IYLR452C	CAGTATTGGGATCATTGTTTCAAAATTGAATATTATG	chrXII:1041106..1042105	DIG1-615	9.11	3.31
DIG1	IYMR064W	AATTTGTATTAAGTTTGTTTCAAGCTCCGAACTAGGA	chrXIII:399251..400250	DIG1-617	9.3	2.76
DIG1	IYNL280C	CATATGTTTCAATACTGTTTCAATACTGTTTCAGAAG	chrXIV:110250..111249	DIG1-621	10.7	2.26
DIG1	IYNL280C	TCCGGGTAATACATATGTTTCAATACTGTTTCAATAC	chrXIV:110239..111238	DIG1-619	10.35	1.39
DIG1	IYNL280C	ATACTGTTTCAATACTGTTTCAGAAGTGCGTCACATA	chrXIV:110261..111260	DIG1-623	8.93	1.62
DIG1	IYOR343C	TTCGTAAAACACATATGAAACAACTTTATAACAAAGC	chrXV:968558..969557	DIG1-625	3.95	0.47
DIG1	IYPR060C	GCAAAACGGAATCGATGTTTCAACTTTTCAATACTTT	chrXVI:675190..676189	DIG1-627	1.97	0.34
DIG1	YDRWDELTA23	TAAGAAGGTGAAAAATGAAACAGATCGTTGTGATCAA	chrIV:1095061..1096060	DIG1-591	3.51	0.37
GCN4	ISNR45	AACTCATGTAACATTTGACTCATTCTGTAAACTGAAA	chrXVI:821892..822891	GCN4-567	3.74	0.18
GCN4	IYBR043C	AATATCTATTTACAATGACTCATTCTGACTATTTAAA	chrII:323804..324803	GCN4-471	0.43	0.29
GCN4	IYBR113W	TGGACGCGATGAAGGTGACTCAGCCAATCCGGGTGAG	chrII:466029..467028	GCN4-473	3.04	0.13
GCN4	IYBR115C	CAGGTATTTCGACATTGAGTCACACGCGAAAAACCGC	chrII:473611..474610	GCN4-479	2.32	0.11
GCN4	IYBR249C	TTTTCATTTCATCGTTGAGTCATTTCGCAGTAACGTA	chrII:717798..718797	GCN4-481	1.88	0.6
GCN4	IYDL171C	AGGGCTACCAGGGTCTGAGTCATCAAAGAAAAAGAAA	chrIV:155710..156709	GCN4-485	6.69	0.25
GCN4	IYDL198C	ACAGCAAATGCACAGTGACTCACGAGTTTTTGTTTTC	chrIV:104205..105204	GCN4-483	7.68	0.3
GCN4	IYDR126W	AAATTGTCATGCATATGACTCATCCCGAACATGAAAT	chrIV:703761..704760	GCN4-487	3.09	0.17
GCN4	IYDR341C	TAAGAAAGAAATAACTGACTCATTAGACACTTTTTGA	chrIV:1153318..1154317	GCN4-491	2.15	0.16
GCN4	IYEL063C	TTCAAAAAAGCCGTATGACTCACCCGGAAACCACACA	chrV:33318..34317	GCN4-495	5.95	0.21
GCN4	IYER052C	AAAAGAAAGAAAAGGTGAGTCATGGGCCTGAAAAATA	chrV:257737..258736	GCN4-497	3.67	0.23
GCN4	IYER055C	TTCCAACGGTAGAGGTGACTCACTTGGAAGCTTTTTT	chrV:265465..266464	GCN4-499	1.87	0.2
GCN4	IYER068W	GAATTCTTATCCGAATGACTCAGTCTACATCAAAAAA	chrV:294688..295687	GCN4-503	1.89	0.39
GCN4	IYER072W	ATGTTGGAAGACTTCTGACTCATCACTACGCAGATTG	chrV:303303..304302	GCN4-507	1.66	0.12
GCN4	IYER072W	AACACTGGCTGCCATTGAGTCAATGGATAATGGTAAG	chrV:303910..304909	GCN4-509	1.1	0.17
GCN4	IYER089C	TACACAGTGATTTGCTGACTCATTACGATTTTTCACT	chrV:337286..338285	GCN4-513	1.52	0.16
GCN4	IYGL060W	GGAAACACTATGTTTTGAGTCATCCAAACTTTCATTT	chrVII:391578..392577	GCN4-515	1.48	0.25
GCN4	IYHR018C	AGCTTATCCAAAAAGTGAGTCATTCATCTACTAATCA	chrVIII:141071..142070	GCN4-521	14.76	0.73
GCN4	IYHR019C	TGGATAAGCGATGCTTGAGTCACTGAATGTCTTGGCC	chrVIII:143309..144308	GCN4-523	0.33	0.2
GCN4	IYHR161C	CTACAAAAGCCAGGCTGAGTCACGTCAGTTGCTGACC	chrVIII:422204..423203	GCN4-527	1.64	0.51
GCN4	IYJL089W	TCGAGGGTCACGTCGTGACTCATATGCTTTCTTGTTC	chrX:267983..268982	GCN4-531	3.37	0.13
GCN4	IYJR025C	CCGAATATGTTTCAGTGACTCACAATTTATCCTGACG	chrX:471283..472282	GCN4-533	1.15	0.13
GCN4	IYJR109C	TCACCATTTGATCTTTGAGTCACCACAATTGTCGACG	chrX:633213..634212	GCN4-535	1.04	0.09
GCN4	IYKL016C	CCTCGTTTATGGGATTGAGTCATCGGATATGTCATTA	chrXI:407460..408459	GCN4-537	1.44	0.21
GCN4	IYLR355C	CTTACGAAACGCGGATGAGTCACTGACAGCCACCGCA	chrXII:839060..840059	GCN4-541	2.91	0.12
GCN4	IYMR062C	CAACGAATTACGCAGTGAGTCATCCTACCTGTCCATC	chrXIII:396027..397026	GCN4-545	1.5	0.6
GCN4	IYOL059W	TATGTGATTTTTTAGTGACTCATGTCGCATTTGGCCC	chrXV:218369..219368	GCN4-551	2.93	0.11
GCN4	IYOL064C	GTGATATTGCTCGTCTGAGTCATTCGCGCATTTCAAT	chrXV:206827..207826	GCN4-549	0.92	0.35
GCN4	IYOR130C	TTTTCGAGCTCAAGGTGAGTCACGATGCAGAACTGGA	chrXV:570536..571535	GCN4-553	0.88	0.18
GCN4	IYOR221C	GATTCCTTGCCGTTCTGACTCAGTATTGTTTGGAATT	chrXV:756959..757958	GCN4-555	1.23	0.15
GCN4	IYOR221C	AGATCTTGTTGTTGATGACTCAGTGCAGTCGCGATCA	chrXV:757675..758674	GCN4-559	0.89	0.22
GCN4	IYOR301W	CCGTGGAAGGGTGTTTGACTCATCATCGCATCGCATT	chrXV:881916..882915	GCN4-563	2.18	0.1
GCN4	IYOR336W	TGCCCGTGCTCCCCATGACTCATTAGATTCTTTGATG	chrXV:953581..954580	GCN4-565	1.5	0.21
NRG1	IYAL022C	CTTACTCACGTATTCAGGGTCCACTTCACCCAATAGC	chrI:110464..111463	NRG1-784	3.87	1.8
NRG1	IYDR043C-0	TTCGTTTCACGCTTAAGGGTCCTCAAGAGGCCATAGT	chrIV:543285..544284	NRG1-786	11.83	0.97
NRG1	IYDR535C	TTTTAACTGATATGAAGGGTCCGACTTTGTCCTTTTT	chrIV:1506900..1507899	NRG1-788	7.47	0.55
NRG1	IYIL020C	CTCAATCTTGGCAATGGACCCTGTGCTGAATTTTCGT	chrIX:314447..315446	NRG1-794	4.28	0.12
NRG1	IYIL100W	TCAGGCACAGAAGCAAGGGTCCTTTTTTGGTTCCCTG	chrIX:177341..178340	NRG1-792	37.83	6.34
NRG1	IYIR013C	CGCACCAAGGAAAAAAGGGTCCAATGCCAAGAAATAA	chrIX:380100..381099	NRG1-796	10.62	2.53
NRG1	IYIR020C	ATTCACATTCGTGTTAGGGTCCGTTTTCCCGCACAGC	chrIX:394800..395799	NRG1-798	0.61	0.05
NRG1	IYJR144W	TCTAATCGAGCCTCTGGACCCTAAGGATATAGAAATC	chrX:700753..701752	NRG1-800	1.84	0.21
NRG1	IYKR101W-2	CTTCTTATTTTGGAAGGACCCTCACCTCAATTTTCAA	"chrXI-644487,645486"	NRG1-804	1.84	0.09
NRG1	IYLR012C	GACCGGCCCTGAAAAAGGGTCCGGATATACGGATAGC	chrXII:169993..170992	NRG1-806	2.95	0.26
NRG1	IYLR012C	TGTTTTTAAGGGTCTAGGGTCCAATTTGATGGAAAAG	chrXII:170645..171644	NRG1-808	2.9	0.81
NRG1	IYLR012C	CTCCGCAATGGAGAGAGGGTCCTGATGGAGAGGTGAC	chrXII:171097..172096	NRG1-810	1.21	0.11
NRG1	IYMR319C-0	CAAATTACTGCTACAGGACCCTAGGGTCTCGCTAAAA	chrXIII:914591..915590	NRG1-812	4.64	0.29
NRG1	IYNR069C-1	GCATAAACGTAAATCAGGGTCCTGAGTGTCTGGGTGC	chrXIV:763639..764638	NRG1-814	7.95	0.82
NRG1	IYOR138C	ATTTGGTACATTCAGAGGGTCCTAAGACAGCACAAAT	chrXV:586433..587432	NRG1-816	1.18	0.09
NRG1	IYOR179C-1	AGCCCGTCATCAGTAGGACCCTTTTGTGCGGCTGCCA	chrXV:673448..674447	NRG1-818	18.68	1.88
